# Supplementary material for: Dissecting Causal Relationships Between Gut Microbiota, Plasma Metabolites and Bladder Cancer: A Two‐Step Mendelian Randomization Study
Source: Health Sci Rep. 2025 Sep 9;8(9):e71206. doi: 10.1002/hsr2.71206 (PMC12420358; doi:10.1002/hsr2.71206)
Supplement: Supplementary file 11 — supplementary table. [file HSR2-8-e71206-s008.xlsx]

## Sheet: Table description
Tables	Description
Table S1	The results of MR analysis and sensitivity analysis between gut microbiota on bladder cancer
Table S2	The results of MR analysis between badder cancer on significantly gut microbiota
Table S3	The results of MR analysis and sensitivity analysis between significantly gut microbiota on plasma metabolites
Table S4	The results of MR analysis and sensitivity analysis between significantly plasma metabolites on bladder cancer

## Sheet: Table S1
Table S1. The results of MR analysis and sensitivity analysis between gut microbiota on bladder cancer
exposure	method	nsnp	b	se	pval	lo_ci	up_ci	or	or_lci95	or_uci95	P for heterogeneity (Cochran's Q statistic)	P for pleiotropy (egger intercept)
GCST90027703	MR Egger	8	-0.304739	0.571134	0.612818	-1.42416	0.814684	0.737316	0.24071	2.25846	0.67516	0.375785
	Weighted median	8	0.286043	0.134547	0.0335061	0.0223303	0.549755	1.33115	1.02258	1.73283
	Inverse variance weighted	8	0.232491	0.103378	0.0245161	0.0298703	0.435112	1.26174	1.03032	1.54514	0.668996
	Simple mode	8	0.415536	0.219208	0.0998467	-0.0141122	0.845184	1.51518	0.985987	2.32841
	Weighted mode	8	0.40077	0.208826	0.0964493	-0.00852896	0.81007	1.49297	0.991507	2.24806
GCST90027711	MR Egger	5	0.180096	1.29463	0.898177	-2.35738	2.71757	1.19733	0.0946679	15.1435	0.575785	0.901384
	Weighted median	5	0.234546	0.241239	0.330922	-0.238282	0.707375	1.26434	0.78798	2.02866
	Inverse variance weighted	5	0.352817	0.178044	0.0475214	0.0038499	0.701784	1.42307	1.00386	2.01735	0.735409
	Simple mode	5	0.15396	0.300428	0.635322	-0.434879	0.742799	1.16644	0.647343	2.10181
	Weighted mode	5	0.15396	0.339867	0.674032	-0.512179	0.820099	1.16644	0.599189	2.27073
GCST90027824	MR Egger	15	-0.0447547	0.56856	0.938457	-1.15913	1.06962	0.956232	0.313758	2.91428	0.703071	0.502737
	Weighted median	15	-0.472072	0.13982	0.000734745	-0.746119	-0.198024	0.623709	0.474203	0.82035
	Inverse variance weighted	15	-0.430081	0.103879	3.46964e-05	-0.633683	-0.226479	0.650456	0.530634	0.797336	0.735183
	Simple mode	15	-0.512676	0.24792	0.057649	-0.9986	-0.0267526	0.598891	0.368395	0.973602
	Weighted mode	15	-0.512676	0.225808	0.0395021	-0.955259	-0.0700933	0.598891	0.384712	0.932307
GCST90027834	MR Egger	9	-0.0981732	0.240021	0.69475	-0.568615	0.372268	0.906492	0.566309	1.45102	0.889253	0.377732
	Weighted median	9	0.10477	0.0751845	0.163467	-0.0425917	0.252131	1.11046	0.958303	1.28677
	Inverse variance weighted	9	0.121167	0.0578892	0.0363414	0.0077043	0.23463	1.12881	1.00773	1.26444	0.871231
	Simple mode	9	0.177971	0.12551	0.19395	-0.0680285	0.42397	1.19479	0.934234	1.52802
	Weighted mode	9	0.02691	0.12553	0.83562	-0.219128	0.272948	1.02728	0.803219	1.31383

## Sheet: Table S2
Table S2. The results of MR analysis between badder cancer on significantly gut microbiota
exposure	outcome	method	nsnp	b	se	pval	lo_ci	up_ci	or	or_lci95	or_uci95
Bladder cancer	GCST90027703	MR Egger	42	-0.154128	0.091817	0.101018	-0.33409	0.0258333	0.857162	0.71599	1.02617
		Weighted median	42	0.0192853	0.040013	0.629823	-0.0591402	0.0977109	1.01947	0.942575	1.10264
		Inverse variance weighted	42	-0.013633	0.0271306	0.615318	-0.0668091	0.039543	0.986459	0.935374	1.04034
		Simple mode	42	0.0511787	0.0962281	0.597702	-0.137428	0.239786	1.05251	0.871597	1.27098
		Weighted mode	42	0.0426225	0.104943	0.686745	-0.163065	0.24831	1.04354	0.849536	1.28186
	GCST90027824	MR Egger	42	0.00696222	0.0700596	0.921336	-0.130355	0.144279	1.00699	0.877784	1.15521
		Weighted median	42	-0.0215755	0.0278953	0.439258	-0.0762504	0.0330993	0.978656	0.926584	1.03365
		Inverse variance weighted	42	-0.0309031	0.0198683	0.119851	-0.0698449	0.0080387	0.96957	0.932538	1.00807
		Simple mode	42	0.0188573	0.0607046	0.757648	-0.100124	0.137838	1.01904	0.904725	1.14779
		Weighted mode	42	0.0280317	0.0521946	0.594128	-0.0742698	0.130333	1.02843	0.928421	1.13921
	GCST90027834	MR Egger	41	0.281603	0.17015	0.105947	-0.0518922	0.615098	1.32525	0.949431	1.84984
		Weighted median	41	-0.0520496	0.0649957	0.423238	-0.179441	0.075342	0.949282	0.835737	1.07825
		Inverse variance weighted	41	-0.026488	0.0492422	0.590637	-0.123003	0.0700267	0.97386	0.884261	1.07254
		Simple mode	41	-0.186711	0.190914	0.33396	-0.560903	0.187481	0.829683	0.570693	1.20621
		Weighted mode	41	0.202072	0.169936	0.241408	-0.131002	0.535146	1.22394	0.877216	1.7077

## Sheet: Table S3
Table S3. The results of MR analysis and sensitivity analysis between significantly gut microbiota on plasma metabolites
outcome	exposure	method	nsnp	b	se	pval	lo_ci	up_ci	or	or_lci95	or_uci95	P for heterogeneity (Cochran's Q statistic)	P for pleiotropy (egger intercept)
GCST90027703	GCST90199641	MR Egger	11	0.139932	0.220415	0.541323	-0.292082	0.571946	1.1502	0.746708	1.77171	0.576252	0.33919
		Weighted median	11	-0.0560311	0.0530014	0.290438	-0.159914	0.0478517	0.94551	0.852217	1.04902
		Inverse variance weighted	11	-0.0789132	0.0396119	0.046354	-0.156553	-0.00127374	0.92412	0.855087	0.998727	0.569897
		Simple mode	11	-0.0460855	0.0990963	0.651852	-0.240314	0.148143	0.95496	0.786381	1.15968
		Weighted mode	11	-0.0369368	0.0929185	0.699338	-0.219057	0.145183	0.963737	0.803276	1.15625
	GCST90199656	MR Egger	11	-0.109915	0.220022	0.629368	-0.541158	0.321329	0.895911	0.582074	1.37896	0.680357	0.93293
		Weighted median	11	-0.100879	0.0550057	0.0666587	-0.20869	0.00693245	0.904043	0.811647	1.00696
		Inverse variance weighted	11	-0.0911825	0.0394982	0.0209699	-0.168599	-0.0137661	0.912851	0.844848	0.986328	0.763379
		Simple mode	11	-0.130794	0.0869402	0.163387	-0.301196	0.0396092	0.877399	0.739932	1.0404
		Weighted mode	11	-0.126925	0.0852597	0.167413	-0.294034	0.0401839	0.8808	0.745251	1.041
	GCST90199695	MR Egger	11	0.0900306	0.230479	0.70516	-0.361708	0.541769	1.09421	0.696486	1.71905	0.644828	0.45605
		Weighted median	11	-0.0826735	0.0570877	0.147565	-0.194565	0.0292183	0.920652	0.823192	1.02965
		Inverse variance weighted	11	-0.0865572	0.0414268	0.0366717	-0.167754	-0.00536063	0.917083	0.845562	0.994654	0.674389
		Simple mode	11	-0.126751	0.0929252	0.202475	-0.308885	0.0553823	0.880953	0.734265	1.05694
		Weighted mode	11	-0.114531	0.0964162	0.262328	-0.303507	0.0744448	0.891784	0.738225	1.07729
	GCST90199736	MR Egger	11	0.0443674	0.212621	0.839353	-0.372371	0.461105	1.04537	0.689099	1.58583	0.814879	0.868933
		Weighted median	11	0.0615281	0.0481564	0.201365	-0.0328585	0.155915	1.06346	0.967675	1.16873
		Inverse variance weighted	11	0.0798807	0.0381853	0.0364456	0.00503742	0.154724	1.08316	1.00505	1.16734	0.874071
		Simple mode	11	0.0457993	0.0821398	0.589396	-0.115195	0.206793	1.04686	0.891193	1.22973
		Weighted mode	11	0.0401452	0.0839713	0.642871	-0.124439	0.204729	1.04096	0.882992	1.22719
	GCST90199758	MR Egger	11	-0.10075	0.227453	0.668259	-0.546558	0.345059	0.904159	0.578939	1.41207	0.543328	0.928863
		Weighted median	11	-0.108319	0.0536747	0.043585	-0.213521	-0.00311635	0.897341	0.807735	0.996889
		Inverse variance weighted	11	-0.0802071	0.0407999	0.0493145	-0.160175	-0.000239177	0.922925	0.851995	0.999761	0.636889
		Simple mode	11	-0.168431	0.0961081	0.110232	-0.356803	0.0199411	0.84499	0.699911	1.02014
		Weighted mode	11	-0.168431	0.0964023	0.11119	-0.357379	0.0205178	0.84499	0.699507	1.02073
	GCST90199784	MR Egger	11	-0.158766	0.292279	0.600186	-0.731632	0.414101	0.853196	0.481123	1.51301	0.100084	0.847765
		Weighted median	11	-0.108672	0.0583725	0.0626461	-0.223082	0.00573831	0.897025	0.800049	1.00575
		Inverse variance weighted	11	-0.101957	0.0499287	0.0411456	-0.199817	-0.00409712	0.903068	0.81888	0.995911	0.141658
		Simple mode	11	-0.113862	0.112857	0.336809	-0.335061	0.107338	0.892381	0.715294	1.11331
		Weighted mode	11	-0.103054	0.0969759	0.312919	-0.293127	0.0870191	0.902079	0.745928	1.09092
	GCST90199949	MR Egger	11	-0.14302	0.223864	0.538825	-0.581794	0.295754	0.866737	0.558895	1.34414	0.921448	0.324774
		Weighted median	11	0.064433	0.0541142	0.233777	-0.0416308	0.170497	1.06655	0.959224	1.18589
		Inverse variance weighted	11	0.086341	0.0403212	0.0322475	0.00731143	0.165371	1.09018	1.00734	1.17983	0.895952
		Simple mode	11	0.0182506	0.084121	0.832605	-0.146627	0.183128	1.01842	0.863616	1.20097
		Weighted mode	11	0.0171194	0.083817	0.842257	-0.147162	0.181401	1.01727	0.863154	1.1989
	GCST90199986	MR Egger	11	-0.0143689	0.239539	0.953478	-0.483866	0.455128	0.985734	0.616396	1.57637	0.889824	0.624232
		Weighted median	11	0.0924664	0.055656	0.0966347	-0.0166193	0.201552	1.09688	0.983518	1.2233
		Inverse variance weighted	11	0.105138	0.0430594	0.0146185	0.0207415	0.189535	1.11086	1.02096	1.20869	0.918133
		Simple mode	11	0.0704136	0.0933532	0.468076	-0.112559	0.253386	1.07295	0.893545	1.28838
		Weighted mode	11	0.0680615	0.091627	0.474684	-0.111527	0.24765	1.07043	0.894467	1.28101
	GCST90200002	MR Egger	11	-0.196227	0.219681	0.394987	-0.626802	0.234347	0.821826	0.534298	1.26408	0.619096	0.683489
		Weighted median	11	-0.11721	0.0544942	0.0314859	-0.224019	-0.0104017	0.889398	0.7993	0.989652
		Inverse variance weighted	11	-0.105202	0.0394593	0.00767381	-0.182542	-0.027862	0.900143	0.833149	0.972523	0.691986
		Simple mode	11	-0.110608	0.0851009	0.222856	-0.277406	0.0561899	0.89529	0.757747	1.0578
		Weighted mode	11	-0.110608	0.0866872	0.230815	-0.280515	0.0592991	0.89529	0.755395	1.06109
	GCST90200064	MR Egger	11	-0.0903839	0.221047	0.692179	-0.523636	0.342868	0.91358	0.592363	1.40898	0.635491	0.418269
		Weighted median	11	0.0712889	0.0553914	0.198093	-0.0372783	0.179856	1.07389	0.963408	1.19705
		Inverse variance weighted	11	0.0940731	0.0397278	0.0178873	0.0162067	0.17194	1.09864	1.01634	1.18761	0.654682
		Simple mode	11	0.027925	0.0908249	0.764801	-0.150092	0.205942	1.02832	0.860629	1.22868
		Weighted mode	11	0.027925	0.0828682	0.743097	-0.134497	0.190347	1.02832	0.874156	1.20967
	GCST90200067	MR Egger	11	0.200859	0.231002	0.407158	-0.251905	0.653623	1.22245	0.777319	1.92249	0.312922	0.64592
		Weighted median	11	0.0789344	0.0555538	0.155356	-0.0299511	0.18782	1.08213	0.970493	1.20662
		Inverse variance weighted	11	0.0928569	0.0398472	0.019789	0.0147564	0.170957	1.0973	1.01487	1.18644	0.377756
		Simple mode	11	0.0198111	0.0959989	0.840645	-0.168347	0.207969	1.02001	0.845061	1.23118
		Weighted mode	11	0.0131409	0.0925163	0.889871	-0.168191	0.194473	1.01323	0.845192	1.21467
	GCST90200161	MR Egger	11	-0.221456	0.241634	0.38331	-0.695059	0.252147	0.801351	0.499045	1.28679	0.314663	0.199328
		Weighted median	11	0.0436035	0.0563917	0.439389	-0.0669242	0.154131	1.04457	0.935266	1.16664
		Inverse variance weighted	11	0.107828	0.0453878	0.0175157	0.0188677	0.196788	1.11386	1.01905	1.21749	0.241616
		Simple mode	11	0.0236116	0.0942489	0.807254	-0.161116	0.20834	1.02389	0.851193	1.23163
		Weighted mode	11	0.0236116	0.0915449	0.801696	-0.155816	0.20304	1.02389	0.855716	1.22512
	GCST90200192	MR Egger	11	-0.115822	0.223147	0.616255	-0.553189	0.321546	0.890634	0.575113	1.37926	0.931457	0.299934
		Weighted median	11	0.105975	0.0530254	0.0456549	0.00204519	0.209905	1.11179	1.00205	1.23356
		Inverse variance weighted	11	0.125618	0.0400959	0.00173067	0.0470299	0.204206	1.13385	1.04815	1.22655	0.898726
		Simple mode	11	0.101071	0.0876053	0.27545	-0.0706359	0.272777	1.10635	0.931801	1.31361
		Weighted mode	11	0.0975155	0.0855488	0.280902	-0.0701601	0.265191	1.10243	0.932245	1.30368
	GCST90200294	MR Egger	11	-0.0730293	0.224668	0.752569	-0.513379	0.36732	0.929574	0.59847	1.44386	0.432612	0.474929
		Weighted median	11	0.0947531	0.0547564	0.0835506	-0.0125696	0.202076	1.09939	0.987509	1.22394
		Inverse variance weighted	11	0.0917526	0.0402932	0.0227788	0.012778	0.170727	1.09609	1.01286	1.18617	0.475376
		Simple mode	11	0.0858325	0.0870261	0.347256	-0.0847387	0.256404	1.08962	0.918752	1.29227
		Weighted mode	11	0.0842855	0.0910057	0.376175	-0.0940856	0.262657	1.08794	0.910205	1.30038
	GCST90200338	MR Egger	11	-0.268699	0.220702	0.254382	-0.701275	0.163878	0.764373	0.495952	1.17807	0.654587	0.4668
		Weighted median	11	-0.0882438	0.0532866	0.0977172	-0.192685	0.0161979	0.915538	0.824741	1.01633
		Inverse variance weighted	11	-0.103741	0.0397047	0.00897974	-0.181563	-0.0259202	0.901458	0.833966	0.974413	0.686302
		Simple mode	11	-0.0969286	0.0859055	0.285529	-0.265303	0.0714463	0.907621	0.766973	1.07406
		Weighted mode	11	-0.0940316	0.0883076	0.311993	-0.267114	0.0790513	0.910254	0.765585	1.08226
	GCST90200339	MR Egger	11	-0.0765046	0.220513	0.736611	-0.508709	0.3557	0.926349	0.601271	1.42718	0.56806	0.977674
		Weighted median	11	-0.104784	0.0552761	0.0580073	-0.213125	0.0035574	0.900519	0.808055	1.00356
		Inverse variance weighted	11	-0.082746	0.0396173	0.0367407	-0.160396	-0.00509611	0.920585	0.851807	0.994917	0.661283
		Simple mode	11	-0.119211	0.0903634	0.216496	-0.296324	0.057901	0.88762	0.743547	1.05961
		Weighted mode	11	-0.119211	0.0823508	0.178341	-0.280619	0.0421962	0.88762	0.755316	1.0431
	GCST90200352	MR Egger	11	-0.278007	0.290017	0.362807	-0.84644	0.290426	0.757291	0.428939	1.337	0.075842	0.591229
		Weighted median	11	-0.151019	0.0594417	0.0110656	-0.267525	-0.0345131	0.859832	0.765272	0.966076
		Inverse variance weighted	11	-0.119161	0.0503867	0.0180338	-0.217919	-0.0204028	0.887665	0.804191	0.979804	0.0959163
		Simple mode	11	-0.225548	0.114987	0.0782406	-0.450922	-0.00017296	0.798079	0.63704	0.999827
		Weighted mode	11	-0.215646	0.1222	0.108078	-0.455158	0.0238663	0.806021	0.634348	1.02415
	GCST90200406	MR Egger	11	-0.181007	0.293579	0.552804	-0.756421	0.394408	0.83443	0.469343	1.48351	0.070125	0.874366
		Weighted median	11	-0.0672481	0.0594585	0.258051	-0.183787	0.0492905	0.934963	0.832113	1.05053
		Inverse variance weighted	11	-0.134027	0.0501714	0.007554	-0.232363	-0.035691	0.874567	0.792658	0.964938	0.10269
		Simple mode	11	-0.0548301	0.111672	0.634027	-0.273707	0.164046	0.946646	0.760555	1.17827
		Weighted mode	11	-0.0527833	0.10281	0.618819	-0.254291	0.148725	0.948586	0.775466	1.16035
	GCST90200416	MR Egger	11	-0.117855	0.222625	0.609344	-0.554199	0.318489	0.888825	0.574532	1.37505	0.554806	0.879269
		Weighted median	11	-0.0563072	0.0542948	0.299706	-0.162725	0.0501106	0.945249	0.849825	1.05139
		Inverse variance weighted	11	-0.0836308	0.0399749	0.036431	-0.161982	-0.00528003	0.919771	0.850457	0.994734	0.646351
		Simple mode	11	-0.0539512	0.089137	0.55849	-0.22866	0.120757	0.947478	0.795599	1.12835
		Weighted mode	11	-0.0509661	0.0892073	0.580394	-0.225812	0.12388	0.950311	0.797868	1.13188
	GCST90200421	MR Egger	11	-0.107919	0.252951	0.679664	-0.603703	0.387864	0.8977	0.546783	1.47383	0.218891	0.933956
		Weighted median	11	-0.0986882	0.0568865	0.0827718	-0.210186	0.0128094	0.906025	0.810434	1.01289
		Inverse variance weighted	11	-0.0867138	0.0430742	0.0441014	-0.171139	-0.00228837	0.91694	0.842704	0.997714	0.291017
		Simple mode	11	-0.0996916	0.086593	0.276406	-0.269414	0.0700308	0.905117	0.763827	1.07254
		Weighted mode	11	-0.0996916	0.0832471	0.258712	-0.262856	0.0634727	0.905117	0.768853	1.06553
	GCST90200442	MR Egger	11	0.148864	0.217451	0.510848	-0.277339	0.575067	1.16051	0.757797	1.77725	0.632643	0.7842
		Weighted median	11	0.10597	0.0527801	0.0446678	0.00252127	0.209419	1.11179	1.00252	1.23296
		Inverse variance weighted	11	0.0885072	0.039098	0.023591	0.0118751	0.165139	1.09254	1.01195	1.17956	0.713821
		Simple mode	11	0.130229	0.0888223	0.173326	-0.0438623	0.304321	1.13909	0.957086	1.3557
		Weighted mode	11	0.12464	0.09563	0.221662	-0.0627949	0.312075	1.13274	0.939136	1.36626
	GCST90200486	MR Egger	11	-0.115719	0.399239	0.778499	-0.898227	0.666789	0.890726	0.407291	1.94797	0.077303	0.933777
		Weighted median	11	-0.163232	0.078901	0.0385631	-0.317878	-0.00858588	0.849394	0.727692	0.991451
		Inverse variance weighted	11	-0.14928	0.0679559	0.028041	-0.282473	-0.016086	0.861328	0.753917	0.984043	0.113407
		Simple mode	11	-0.159993	0.126476	0.23455	-0.407885	0.0878991	0.85215	0.665055	1.09188
		Weighted mode	11	-0.159993	0.11509	0.194645	-0.385569	0.0655831	0.85215	0.680063	1.06778
	GCST90200496	MR Egger	11	-0.402767	0.240589	0.128439	-0.874322	0.0687879	0.668468	0.417145	1.07121	0.687359	0.218581
		Weighted median	11	-0.0226689	0.0579993	0.69591	-0.136347	0.0910098	0.977586	0.872539	1.09528
		Inverse variance weighted	11	-0.0897674	0.0433575	0.0384147	-0.174748	-0.00478674	0.914144	0.839668	0.995225	0.602927
		Simple mode	11	-0.000367837	0.0894444	0.9968	-0.175679	0.174943	0.999632	0.838887	1.19118
		Weighted mode	11	-0.000367837	0.0864637	0.996689	-0.169837	0.169101	0.999632	0.843803	1.18424
	GCST90200517	MR Egger	11	0.0826774	0.203064	0.693412	-0.315329	0.480684	1.08619	0.729549	1.61718	0.76643	0.455442
		Weighted median	11	-0.067125	0.0460067	0.144558	-0.157298	0.0230482	0.935078	0.854449	1.02332
		Inverse variance weighted	11	-0.0731135	0.0365667	0.0455588	-0.144784	-0.00144287	0.929495	0.865209	0.998558	0.785923
		Simple mode	11	-0.0507857	0.0756707	0.517333	-0.1991	0.0975289	0.950482	0.819468	1.10244
		Weighted mode	11	-0.048401	0.069321	0.500956	-0.18427	0.0874682	0.952752	0.831711	1.09141
	GCST90200603	MR Egger	11	-0.13081	0.236306	0.593363	-0.59397	0.332351	0.877385	0.552131	1.39424	0.451303	0.366153
		Weighted median	11	0.119865	0.0587931	0.0414746	0.00463018	0.235099	1.12734	1.00464	1.26503
		Inverse variance weighted	11	0.0903903	0.0425172	0.0335058	0.00705656	0.173724	1.0946	1.00708	1.18973	0.462261
		Simple mode	11	0.135179	0.111486	0.25318	-0.0833331	0.35369	1.14474	0.920045	1.42431
		Weighted mode	11	0.131765	0.108548	0.252682	-0.0809895	0.34452	1.14084	0.922203	1.41131
	GCST90200669	MR Egger	11	0.131312	0.222422	0.569466	-0.304636	0.56726	1.14032	0.737392	1.76343	0.862062	0.847217
		Weighted median	11	0.0798457	0.0541903	0.140634	-0.0263672	0.186059	1.08312	0.973977	1.20449
		Inverse variance weighted	11	0.0879264	0.040048	0.0281258	0.00943238	0.16642	1.09191	1.00948	1.18107	0.909721
		Simple mode	11	0.074722	0.0850592	0.400303	-0.091994	0.241438	1.07758	0.912111	1.27308
		Weighted mode	11	0.0712349	0.0836208	0.414216	-0.0926619	0.235132	1.07383	0.911502	1.26508
	GCST90200682	MR Egger	11	-0.0495301	0.209635	0.818514	-0.460415	0.361355	0.951677	0.631022	1.43527	0.713881	0.541357
		Weighted median	11	0.071415	0.0521288	0.170696	-0.0307574	0.173587	1.07403	0.969711	1.18956
		Inverse variance weighted	11	0.0813799	0.0376757	0.0307719	0.00753553	0.155224	1.08478	1.00756	1.16792	0.757049
		Simple mode	11	0.073136	0.0924541	0.447269	-0.108074	0.254346	1.07588	0.897561	1.28962
		Weighted mode	11	0.0718469	0.0795596	0.387731	-0.08409	0.227784	1.07449	0.919348	1.25581
	GCST90200697	MR Egger	11	0.327632	0.241598	0.208109	-0.1459	0.801165	1.38768	0.864244	2.22813	0.326951	0.109153
		Weighted median	11	-0.0079813	0.0611049	0.896079	-0.127747	0.111784	0.99205	0.880076	1.11827
		Inverse variance weighted	11	-0.0948843	0.0479006	0.0476072	-0.188769	-0.000999115	0.909478	0.827977	0.999001	0.176969
		Simple mode	11	-0.00925536	0.101961	0.929465	-0.2091	0.190589	0.990787	0.811314	1.20996
		Weighted mode	11	-0.00925536	0.0991171	0.927448	-0.203525	0.185014	0.990787	0.81585	1.20324
GCST90027824	GCST90199645	MR Egger	15	-0.729358	0.298761	0.0296956	-1.31493	-0.143787	0.482219	0.268493	0.866073	0.285968	0.0585825
		Weighted median	15	-0.130705	0.0731115	0.0738174	-0.274003	0.0125939	0.877477	0.76033	1.01267
		Inverse variance weighted	15	-0.120466	0.0609443	0.04808	-0.239917	-0.00101536	0.886507	0.786693	0.998985	0.117258
		Simple mode	15	-0.167559	0.139377	0.249227	-0.440737	0.10562	0.845727	0.643562	1.1114
		Weighted mode	15	-0.164589	0.140999	0.262583	-0.440947	0.111769	0.848242	0.643427	1.11825
	GCST90199646	MR Egger	15	0.0614815	0.273951	0.825915	-0.475462	0.598425	1.06341	0.621598	1.81925	0.89925	0.525701
		Weighted median	15	-0.114322	0.0640747	0.0743916	-0.239908	0.0112645	0.891971	0.7867	1.01133
		Inverse variance weighted	15	-0.114139	0.0501736	0.0229125	-0.21248	-0.0157991	0.892134	0.808577	0.984325	0.914573
		Simple mode	15	-0.140654	0.117837	0.252458	-0.371615	0.090307	0.86879	0.68962	1.09451
		Weighted mode	15	-0.142375	0.111363	0.221871	-0.360646	0.075897	0.867296	0.697225	1.07885
	GCST90199661	MR Egger	15	-0.150354	0.274148	0.592682	-0.687684	0.386975	0.860403	0.502739	1.47252	0.475665	0.919553
		Weighted median	15	-0.161112	0.0716406	0.024519	-0.301528	-0.0206968	0.851196	0.739687	0.979516
		Inverse variance weighted	15	-0.178107	0.0502543	0.00039394	-0.276605	-0.0796083	0.836853	0.758354	0.923478	0.553877
		Simple mode	15	-0.150003	0.112376	0.203234	-0.370261	0.070254	0.860705	0.690554	1.07278
		Weighted mode	15	-0.148136	0.123217	0.249213	-0.389643	0.0933698	0.862314	0.677299	1.09787
	GCST90199679	MR Egger	15	-0.618415	0.311228	0.0684108	-1.22842	-0.00840903	0.538798	0.292754	0.991626	0.620649	0.127298
		Weighted median	15	-0.0937212	0.0771804	0.224628	-0.244995	0.0575523	0.910537	0.782709	1.05924
		Inverse variance weighted	15	-0.119942	0.0567831	0.034662	-0.231237	-0.00864722	0.886972	0.793551	0.99139	0.484804
		Simple mode	15	-0.063304	0.118867	0.602687	-0.296283	0.169675	0.938658	0.743577	1.18492
		Weighted mode	15	-0.0602768	0.129715	0.649302	-0.314519	0.193966	0.941504	0.73014	1.21405
	GCST90199752	MR Egger	15	-0.475922	0.261536	0.0918978	-0.988533	0.0366891	0.621312	0.372122	1.03737	0.410073	0.187029
		Weighted median	15	-0.183777	0.0659075	0.00529667	-0.312956	-0.0545987	0.832121	0.731282	0.946865
		Inverse variance weighted	15	-0.117828	0.0495789	0.0174743	-0.215003	-0.0206533	0.888849	0.806539	0.979559	0.344003
		Simple mode	15	-0.208942	0.122284	0.109579	-0.448619	0.0307347	0.811442	0.638509	1.03121
		Weighted mode	15	-0.212437	0.114326	0.0842982	-0.436516	0.011642	0.808611	0.646284	1.01171
	GCST90199812	MR Egger	15	-0.120142	0.2929	0.688353	-0.694227	0.453943	0.886795	0.499461	1.57451	0.782132	0.43855
		Weighted median	15	0.148321	0.0737109	0.0441991	0.00384756	0.292794	1.15988	1.00385	1.34017
		Inverse variance weighted	15	0.109956	0.0537786	0.0408939	0.00454988	0.215362	1.11623	1.00456	1.24031	0.796633
		Simple mode	15	0.208825	0.134063	0.141625	-0.0539383	0.471589	1.23223	0.947491	1.60254
		Weighted mode	15	0.208825	0.125193	0.117513	-0.036553	0.454204	1.23223	0.964107	1.57492
	GCST90199823	MR Egger	15	-0.310626	0.290572	0.304512	-0.880148	0.258896	0.732988	0.414722	1.2955	0.931604	0.582511
		Weighted median	15	-0.147375	0.0727433	0.0427688	-0.289952	-0.00479817	0.86297	0.7483	0.995213
		Inverse variance weighted	15	-0.14959	0.0532794	0.00499048	-0.254017	-0.0451621	0.861061	0.775678	0.955843	0.946044
		Simple mode	15	-0.142213	0.120256	0.256667	-0.377915	0.093488	0.867436	0.685289	1.098
		Weighted mode	15	-0.134584	0.117987	0.273143	-0.365838	0.0966694	0.874079	0.693615	1.1015
	GCST90199846	MR Egger	15	-0.352357	0.264933	0.206386	-0.871626	0.166911	0.703029	0.418271	1.18165	0.529732	0.376776
		Weighted median	15	-0.0878444	0.0662825	0.185071	-0.217758	0.0420693	0.915903	0.80432	1.04297
		Inverse variance weighted	15	-0.114017	0.0485883	0.0189462	-0.20925	-0.0187836	0.892243	0.811193	0.981392	0.541374
		Simple mode	15	-0.0820469	0.123743	0.518072	-0.324583	0.160489	0.921229	0.722829	1.17409
		Weighted mode	15	-0.0797038	0.116714	0.505814	-0.308463	0.149055	0.92339	0.734575	1.16074
	GCST90199850	MR Egger	15	0.0459862	0.316056	0.886548	-0.573483	0.665456	1.04706	0.563559	1.94538	0.790854	0.581205
		Weighted median	15	-0.134622	0.0763327	0.0777953	-0.284234	0.0149899	0.874046	0.75259	1.0151
		Inverse variance weighted	15	-0.129777	0.0580489	0.0253745	-0.243553	-0.0160014	0.878291	0.783838	0.984126	0.825919
		Simple mode	15	-0.121016	0.139848	0.401438	-0.395118	0.153086	0.88602	0.673601	1.16543
		Weighted mode	15	-0.121016	0.138091	0.395627	-0.391674	0.149642	0.88602	0.675924	1.16142
	GCST90199852	MR Egger	15	-0.243149	0.285022	0.409053	-0.801793	0.315494	0.784154	0.448524	1.37094	0.919628	0.640041
		Weighted median	15	-0.116951	0.0693993	0.0919529	-0.252973	0.019072	0.889629	0.776488	1.01926
		Inverse variance weighted	15	-0.109003	0.0523182	0.0372095	-0.211547	-0.00645909	0.896728	0.809332	0.993562	0.939547
		Simple mode	15	-0.0633775	0.1108	0.576394	-0.280546	0.153791	0.938589	0.755371	1.16625
		Weighted mode	15	-0.0653637	0.111972	0.568675	-0.284829	0.154102	0.936727	0.752143	1.16661
	GCST90199855	MR Egger	15	-0.382598	0.274916	0.187371	-0.921433	0.156238	0.682087	0.397948	1.1691	0.86011	0.37707
		Weighted median	15	-0.134001	0.0712553	0.0600296	-0.273661	0.00565935	0.874589	0.76059	1.00568
		Inverse variance weighted	15	-0.135454	0.0505458	0.00736591	-0.234524	-0.0363845	0.873319	0.790947	0.964269	0.857184
		Simple mode	15	-0.163511	0.124379	0.209768	-0.407293	0.0802719	0.849157	0.665449	1.08358
		Weighted mode	15	-0.157785	0.115454	0.193284	-0.384075	0.0685053	0.854033	0.68108	1.07091
	GCST90199858	MR Egger	15	-0.347312	0.272151	0.224224	-0.880728	0.186105	0.706585	0.414481	1.20455	0.910154	0.450174
		Weighted median	15	-0.106159	0.0670492	0.113353	-0.237575	0.0252575	0.899282	0.788538	1.02558
		Inverse variance weighted	15	-0.139031	0.050009	0.00543374	-0.237049	-0.0410138	0.870201	0.788953	0.959816	0.916094
		Simple mode	15	-0.0618909	0.115288	0.599807	-0.287855	0.164073	0.939985	0.74987	1.1783
		Weighted mode	15	-0.0583313	0.115369	0.621001	-0.284455	0.167793	0.943337	0.752424	1.18269
	GCST90199915	MR Egger	15	-0.125069	0.27144	0.652583	-0.657091	0.406953	0.882436	0.518357	1.50223	0.714834	0.919667
		Weighted median	15	-0.0915817	0.0678117	0.176846	-0.224493	0.0413292	0.912487	0.798922	1.0422
		Inverse variance weighted	15	-0.0976303	0.0497835	0.0498677	-0.195206	-5.46171e-05	0.906984	0.822665	0.999945	0.779997
		Simple mode	15	-0.12279	0.119648	0.322175	-0.357301	0.11172	0.884449	0.699562	1.1182
		Weighted mode	15	-0.118544	0.116553	0.326371	-0.346987	0.1099	0.888213	0.706815	1.11617
	GCST90199938	MR Egger	15	-0.22347	0.273418	0.42847	-0.759368	0.312428	0.799739	0.467962	1.36674	0.459386	0.800797
		Weighted median	15	-0.17282	0.0711397	0.0151278	-0.312254	-0.0333861	0.841289	0.731796	0.967165
		Inverse variance weighted	15	-0.15425	0.0501496	0.00209941	-0.252543	-0.0559567	0.857058	0.776823	0.94558	0.533044
		Simple mode	15	-0.226605	0.111031	0.0605803	-0.444225	-0.00898504	0.797236	0.641321	0.991055
		Weighted mode	15	-0.221903	0.110197	0.0636764	-0.437889	-0.0059171	0.800993	0.645398	0.9941
	GCST90199946	MR Egger	15	0.0849134	0.300536	0.781978	-0.504138	0.673965	1.08862	0.604026	1.962	0.54529	0.4946
		Weighted median	15	-0.171835	0.0771518	0.0259318	-0.323053	-0.0206174	0.842118	0.723936	0.979594
		Inverse variance weighted	15	-0.122722	0.0550185	0.0257109	-0.230558	-0.0148853	0.88451	0.79409	0.985225	0.583862
		Simple mode	15	-0.262409	0.146475	0.0948486	-0.549499	0.0246817	0.769197	0.577239	1.02499
		Weighted mode	15	-0.25519	0.144395	0.0989578	-0.538204	0.0278244	0.774769	0.583796	1.02822
	GCST90199948	MR Egger	15	0.321358	0.297561	0.299783	-0.261861	0.904578	1.379	0.769618	2.47089	0.739717	0.148656
		Weighted median	15	-0.13703	0.0762336	0.0722566	-0.286448	0.0123881	0.871944	0.750926	1.01247
		Inverse variance weighted	15	-0.127783	0.0545331	0.0191186	-0.234667	-0.0208976	0.880045	0.790834	0.979319	0.623333
		Simple mode	15	-0.217932	0.129834	0.115414	-0.472407	0.0365432	0.80418	0.6235	1.03722
		Weighted mode	15	-0.212762	0.138815	0.147631	-0.484839	0.0593149	0.808348	0.615796	1.06111
	GCST90199982	MR Egger	15	-0.147435	0.285439	0.614164	-0.706895	0.412025	0.862919	0.493173	1.50987	0.625863	0.92071
		Weighted median	15	-0.1026	0.0710985	0.149003	-0.241953	0.0367535	0.902488	0.785093	1.03744
		Inverse variance weighted	15	-0.118957	0.052337	0.0230319	-0.221538	-0.0163765	0.887846	0.801286	0.983757	0.699285
		Simple mode	15	-0.125505	0.137941	0.378302	-0.39587	0.14486	0.882051	0.673094	1.15588
		Weighted mode	15	-0.106183	0.129443	0.425787	-0.359891	0.147525	0.89926	0.697752	1.15896
	GCST90199990	MR Egger	15	-0.330716	0.270716	0.243537	-0.861319	0.199887	0.718409	0.422604	1.22127	0.608702	0.552531
		Weighted median	15	-0.219678	0.0682182	0.00128088	-0.353386	-0.0859706	0.802777	0.702306	0.917621
		Inverse variance weighted	15	-0.168444	0.0496467	0.000691675	-0.265752	-0.0711366	0.844979	0.76663	0.931335	0.654601
		Simple mode	15	-0.246038	0.121218	0.0618378	-0.483626	-0.00845067	0.781892	0.616544	0.991585
		Weighted mode	15	-0.243887	0.132308	0.0865509	-0.503211	0.0154364	0.783576	0.604586	1.01556
	GCST90200005	MR Egger	15	-0.417526	0.273724	0.151125	-0.954024	0.118973	0.658674	0.385188	1.12634	0.619838	0.331022
		Weighted median	15	-0.120616	0.070549	0.0873262	-0.258892	0.0176603	0.886374	0.771906	1.01782
		Inverse variance weighted	15	-0.145809	0.0501962	0.00367505	-0.244194	-0.0474247	0.864322	0.783336	0.953682	0.61337
		Simple mode	15	-0.12652	0.111949	0.277401	-0.34594	0.0929001	0.881157	0.707555	1.09735
		Weighted mode	15	-0.12652	0.109521	0.26734	-0.341181	0.0881411	0.881157	0.71093	1.09214
	GCST90200006	MR Egger	15	0.140235	0.286618	0.6328	-0.421537	0.702006	1.15054	0.656038	2.0178	0.550096	0.371975
		Weighted median	15	-0.16068	0.0726774	0.0270456	-0.303127	-0.0182318	0.851565	0.738505	0.981933
		Inverse variance weighted	15	-0.120308	0.0525347	0.0220179	-0.223276	-0.0173396	0.886648	0.799894	0.98281	0.559616
		Simple mode	15	-0.204351	0.12739	0.130997	-0.454035	0.0453328	0.815176	0.63506	1.04638
		Weighted mode	15	-0.190687	0.133318	0.174563	-0.45199	0.0706154	0.826391	0.63636	1.07317
	GCST90200019	MR Egger	15	0.299102	0.272309	0.29196	-0.234624	0.832828	1.34865	0.790868	2.29981	0.815544	0.471606
		Weighted median	15	0.0889102	0.0670814	0.185036	-0.0425694	0.22039	1.09298	0.958324	1.24656
		Inverse variance weighted	15	0.100621	0.0499154	0.043818	0.00278668	0.198455	1.10586	1.00279	1.21952	0.833294
		Simple mode	15	0.0986599	0.116772	0.412378	-0.130214	0.327534	1.10369	0.877907	1.38754
		Weighted mode	15	0.0948244	0.11865	0.437527	-0.13773	0.327379	1.09947	0.871334	1.38733
	GCST90200185	MR Egger	15	0.225337	0.276822	0.430295	-0.317234	0.767909	1.25275	0.72816	2.15525	0.775636	0.735067
		Weighted median	15	0.1249	0.0670719	0.0625769	-0.00656056	0.256361	1.13304	0.993461	1.29222
		Inverse variance weighted	15	0.131249	0.0507285	0.00967362	0.0318211	0.230677	1.14025	1.03233	1.25945	0.825644
		Simple mode	15	0.108037	0.11544	0.365201	-0.118225	0.334299	1.11409	0.888497	1.39696
		Weighted mode	15	0.110002	0.11888	0.370473	-0.123002	0.343007	1.11628	0.884262	1.40918
	GCST90200189	MR Egger	15	-0.0568398	0.310567	0.857606	-0.665551	0.551871	0.944745	0.51399	1.7365	0.437876	0.824885
		Weighted median	15	-0.126806	0.0786483	0.106894	-0.280956	0.0273449	0.880905	0.755061	1.02772
		Inverse variance weighted	15	-0.12577	0.0566739	0.0264742	-0.236851	-0.014689	0.881818	0.789109	0.985418	0.512343
		Simple mode	15	-0.157316	0.135168	0.263934	-0.422244	0.107613	0.854434	0.655574	1.11362
		Weighted mode	15	-0.0804484	0.142674	0.581769	-0.36009	0.199193	0.922703	0.697614	1.22042
	GCST90200201	MR Egger	15	-0.214296	0.311395	0.503434	-0.824631	0.396038	0.807109	0.438397	1.48593	0.215768	0.763723
		Weighted median	15	-0.124984	0.0741859	0.0920385	-0.270388	0.0204203	0.882511	0.763083	1.02063
		Inverse variance weighted	15	-0.120329	0.0552602	0.029444	-0.228639	-0.0120185	0.886629	0.795616	0.988053	0.268565
		Simple mode	15	-0.188271	0.130453	0.170964	-0.443959	0.0674172	0.82839	0.641492	1.06974
		Weighted mode	15	-0.147142	0.126248	0.263292	-0.394588	0.100305	0.863172	0.673958	1.10551
	GCST90200211	MR Egger	15	-0.514488	0.32682	0.139449	-1.15506	0.12608	0.597807	0.31504	1.13437	0.708475	0.276418
		Weighted median	15	-0.113902	0.0814862	0.162172	-0.273615	0.0458112	0.892346	0.760625	1.04688
		Inverse variance weighted	15	-0.149417	0.0596437	0.0122397	-0.266319	-0.0325151	0.86121	0.766195	0.968008	0.677208
		Simple mode	15	-0.102325	0.132901	0.454137	-0.362811	0.158162	0.902736	0.695718	1.17136
		Weighted mode	15	-0.0979163	0.136993	0.486511	-0.366423	0.170591	0.906725	0.693209	1.18601
	GCST90200215	MR Egger	15	-0.283483	0.272916	0.317869	-0.818398	0.251431	0.753156	0.441138	1.28586	0.666725	0.678608
		Weighted median	15	-0.160583	0.0675857	0.0175019	-0.293051	-0.0281151	0.851647	0.745984	0.972276
		Inverse variance weighted	15	-0.169772	0.0500648	0.000696236	-0.267899	-0.0716455	0.843857	0.764985	0.930861	0.72403
		Simple mode	15	-0.289103	0.129968	0.04308	-0.543841	-0.0343654	0.748935	0.580514	0.966218
		Weighted mode	15	-0.28497	0.12128	0.0339834	-0.522678	-0.0472617	0.752037	0.59293	0.953838
	GCST90200225	MR Egger	15	-0.313421	0.334638	0.366039	-0.969311	0.342468	0.730942	0.379344	1.40842	0.180622	0.739705
		Weighted median	15	-0.120066	0.0753385	0.111005	-0.26773	0.0275971	0.886862	0.765114	1.02798
		Inverse variance weighted	15	-0.20176	0.0593744	0.000678571	-0.318133	-0.0853859	0.817291	0.727506	0.918158	0.226642
		Simple mode	15	-0.0819962	0.140927	0.569929	-0.358213	0.19422	0.921275	0.698924	1.21436
		Weighted mode	15	-0.0767045	0.131523	0.569033	-0.334489	0.18108	0.926164	0.715704	1.19851
	GCST90200226	MR Egger	15	-0.0519029	0.320904	0.873997	-0.680874	0.577068	0.949421	0.506174	1.78081	0.299916	0.734408
		Weighted median	15	-0.195647	0.0795343	0.0138973	-0.351534	-0.0397598	0.822302	0.703608	0.96102
		Inverse variance weighted	15	-0.161254	0.0569699	0.00464722	-0.272915	-0.0495935	0.851075	0.761157	0.951616	0.360626
		Simple mode	15	-0.273992	0.134749	0.0614265	-0.538099	-0.00988482	0.760338	0.583857	0.990164
		Weighted mode	15	-0.255194	0.135712	0.0810195	-0.521189	0.0108007	0.774766	0.593814	1.01086
	GCST90200232	MR Egger	15	-0.138082	0.305183	0.658397	-0.736241	0.460076	0.871027	0.478911	1.58419	0.327267	0.933964
		Weighted median	15	-0.0583586	0.0749275	0.436058	-0.205217	0.0884994	0.943312	0.814471	1.09253
		Inverse variance weighted	15	-0.112737	0.0538872	0.0364297	-0.218356	-0.00711844	0.893385	0.803839	0.992907	0.399279
		Simple mode	15	-0.0470928	0.13692	0.736	-0.315456	0.221271	0.953999	0.729456	1.24766
		Weighted mode	15	-0.0311891	0.143815	0.831439	-0.313067	0.250689	0.969292	0.731201	1.28491
	GCST90200287	MR Egger	15	-0.314372	0.261833	0.251305	-0.827563	0.19882	0.730248	0.437113	1.21996	0.922082	0.426033
		Weighted median	15	-0.102602	0.063077	0.10382	-0.226233	0.0210292	0.902486	0.797533	1.02125
		Inverse variance weighted	15	-0.102861	0.0480305	0.0322273	-0.197001	-0.00872138	0.902252	0.82119	0.991317	0.924052
		Simple mode	15	-0.110599	0.111712	0.33896	-0.329556	0.108357	0.895297	0.719243	1.11445
		Weighted mode	15	-0.110599	0.100289	0.288709	-0.307166	0.0859676	0.895297	0.735528	1.08977
	GCST90200307	MR Egger	15	-0.331886	0.249819	0.206861	-0.821532	0.157759	0.717569	0.439757	1.17088	0.546826	0.37359
		Weighted median	15	-0.169247	0.0650153	0.00923627	-0.296677	-0.0418167	0.844301	0.743284	0.959046
		Inverse variance weighted	15	-0.105587	0.0457979	0.0211392	-0.19535	-0.0158227	0.899797	0.822546	0.984302	0.556939
		Simple mode	15	-0.225082	0.122134	0.0866141	-0.464464	0.0142997	0.79845	0.628472	1.0144
		Weighted mode	15	-0.223311	0.128849	0.105032	-0.475855	0.0292326	0.799866	0.621354	1.02966
	GCST90200353	MR Egger	15	0.480327	0.286258	0.117219	-0.0807377	1.04139	1.6166	0.922436	2.83316	0.528375	0.218897
		Weighted median	15	0.0941991	0.0703375	0.180491	-0.0436624	0.232061	1.09878	0.957277	1.2612
		Inverse variance weighted	15	0.116777	0.052437	0.025948	0.0140001	0.219553	1.12387	1.0141	1.24552	0.475335
		Simple mode	15	0.074657	0.138521	0.598382	-0.196844	0.346158	1.07751	0.821319	1.41363
		Weighted mode	15	0.0670915	0.12626	0.603489	-0.180379	0.314562	1.06939	0.834954	1.36966
	GCST90200394	MR Egger	15	-0.0359113	0.352503	0.92041	-0.726817	0.654994	0.964726	0.483445	1.92513	0.650436	0.54315
		Weighted median	15	0.112592	0.0903912	0.21291	-0.0645751	0.289758	1.11917	0.937466	1.3361
		Inverse variance weighted	15	0.180442	0.0648704	0.00540947	0.0532963	0.307588	1.19775	1.05474	1.36014	0.692608
		Simple mode	15	0.0866502	0.153617	0.581633	-0.214439	0.387739	1.09052	0.806994	1.47365
		Weighted mode	15	0.0895362	0.152024	0.56527	-0.208431	0.387503	1.09367	0.811857	1.4733
	GCST90200400	MR Egger	15	-0.537279	0.323332	0.120485	-1.17101	0.0964516	0.584336	0.310054	1.10126	0.156682	0.220907
		Weighted median	15	-0.130119	0.071573	0.069065	-0.270402	0.0101638	0.877991	0.763072	1.01022
		Inverse variance weighted	15	-0.128561	0.0606901	0.0341483	-0.247513	-0.00960821	0.87936	0.78074	0.990438	0.120534
		Simple mode	15	-0.146812	0.117	0.230093	-0.376131	0.0825076	0.863457	0.686513	1.08601
		Weighted mode	15	-0.127887	0.114081	0.281142	-0.351486	0.0957122	0.879953	0.703642	1.10044
	GCST90200405	MR Egger	15	-0.208932	0.271087	0.454652	-0.740263	0.322398	0.81145	0.476988	1.38043	0.537235	0.852645
		Weighted median	15	-0.185108	0.0698314	0.00803045	-0.321978	-0.0482386	0.831014	0.724714	0.952906
		Inverse variance weighted	15	-0.158439	0.0497171	0.00143854	-0.255884	-0.0609932	0.853475	0.774231	0.94083	0.61279
		Simple mode	15	-0.225201	0.120763	0.0833059	-0.461897	0.0114946	0.798355	0.630087	1.01156
		Weighted mode	15	-0.2073	0.121943	0.111234	-0.446309	0.0317078	0.812775	0.639986	1.03222
	GCST90200406	MR Egger	15	-0.468757	0.272724	0.109357	-1.00329	0.0657816	0.62578	0.366669	1.06799	0.76187	0.215057
		Weighted median	15	-0.114995	0.0685038	0.0932174	-0.249262	0.0192725	0.891371	0.779375	1.01946
		Inverse variance weighted	15	-0.119332	0.0500531	0.0171204	-0.217436	-0.0212281	0.887513	0.804579	0.978996	0.698224
		Simple mode	15	-0.117397	0.107444	0.292999	-0.327987	0.0931928	0.889232	0.720372	1.09767
		Weighted mode	15	-0.112777	0.101657	0.285956	-0.312024	0.0864704	0.89335	0.731964	1.09032
	GCST90200474	MR Egger	15	-0.151873	0.257119	0.564868	-0.655827	0.35208	0.859097	0.519013	1.42202	0.984145	0.90322
		Weighted median	15	-0.127545	0.058906	0.0303704	-0.243	-0.012089	0.880254	0.784271	0.987984
		Inverse variance weighted	15	-0.120534	0.0471704	0.0106097	-0.212988	-0.0280804	0.886447	0.808165	0.97231	0.991193
		Simple mode	15	-0.140072	0.103841	0.19878	-0.343601	0.0634557	0.869295	0.709212	1.06551
		Weighted mode	15	-0.125789	0.101936	0.23752	-0.325584	0.0740064	0.881801	0.722106	1.07681
	GCST90200498	MR Egger	15	-0.179594	0.301314	0.561385	-0.770169	0.410981	0.835609	0.462935	1.5083	0.401902	0.971622
		Weighted median	15	-0.114951	0.0751811	0.126267	-0.262306	0.0324037	0.89141	0.769275	1.03293
		Inverse variance weighted	15	-0.190337	0.0538801	0.000411481	-0.295942	-0.0847323	0.82668	0.74383	0.918758	0.479079
		Simple mode	15	-0.0644819	0.13313	0.635625	-0.325417	0.196453	0.937553	0.722226	1.21708
		Weighted mode	15	-0.0572011	0.140556	0.690189	-0.332692	0.218289	0.944404	0.716991	1.24395
	GCST90200517	MR Egger	15	0.348882	0.250979	0.187847	-0.143037	0.840801	1.41748	0.866722	2.31822	0.912004	0.335009
		Weighted median	15	0.113999	0.0634981	0.0726048	-0.0104577	0.238455	1.12075	0.989597	1.26929
		Inverse variance weighted	15	0.10187	0.046044	0.0269363	0.0116233	0.192116	1.10724	1.01169	1.21181	0.899205
		Simple mode	15	0.100503	0.108568	0.370276	-0.11229	0.313297	1.10573	0.893785	1.36793
		Weighted mode	15	0.109012	0.108144	0.330547	-0.10295	0.320974	1.11518	0.902172	1.37847
	GCST90200523	MR Egger	15	-0.293133	0.274894	0.30567	-0.831925	0.245659	0.745923	0.435211	1.27846	0.952206	0.493563
		Weighted median	15	-0.105132	0.0663068	0.112845	-0.235093	0.0248297	0.900206	0.790497	1.02514
		Inverse variance weighted	15	-0.102763	0.0504328	0.0415877	-0.201611	-0.00391471	0.902341	0.817412	0.996093	0.957659
		Simple mode	15	-0.0980467	0.113581	0.402555	-0.320665	0.124571	0.906607	0.725667	1.13266
		Weighted mode	15	-0.0964406	0.111186	0.400358	-0.314366	0.121485	0.908064	0.730252	1.12917
	GCST90200531	MR Egger	15	-0.116139	0.27821	0.683161	-0.661431	0.429153	0.890352	0.516112	1.53596	0.573238	0.980708
		Weighted median	15	-0.0807975	0.0685039	0.238216	-0.215065	0.0534701	0.92238	0.806489	1.05493
		Inverse variance weighted	15	-0.109397	0.0510365	0.0320722	-0.209429	-0.0093657	0.896374	0.811048	0.990678	0.650391
		Simple mode	15	-0.0844358	0.120269	0.494152	-0.320164	0.151292	0.919031	0.72603	1.16334
		Weighted mode	15	-0.0701702	0.119913	0.567742	-0.3052	0.164859	0.932235	0.736976	1.17923
	GCST90200554	MR Egger	15	-0.444597	0.308907	0.173719	-1.05005	0.160861	0.641083	0.349919	1.17452	0.737952	0.304041
		Weighted median	15	-0.0894859	0.0780199	0.251397	-0.242405	0.0634331	0.914401	0.784738	1.06549
		Inverse variance weighted	15	-0.119611	0.0564929	0.0342368	-0.230337	-0.00888473	0.887266	0.794266	0.991155	0.717296
		Simple mode	15	-0.136278	0.1331	0.32326	-0.397153	0.124598	0.8726	0.672231	1.13269
		Weighted mode	15	-0.128616	0.126522	0.326613	-0.3766	0.119367	0.879311	0.686191	1.12678
	GCST90200561	MR Egger	15	0.249975	0.272523	0.37571	-0.284171	0.78412	1.28399	0.752638	2.19048	0.493026	0.622909
		Weighted median	15	0.0867649	0.0715247	0.225101	-0.0534236	0.226953	1.09064	0.947978	1.25477
		Inverse variance weighted	15	0.115038	0.0499905	0.0213808	0.0170563	0.213019	1.12192	1.0172	1.23741	0.551852
		Simple mode	15	0.124361	0.125979	0.340322	-0.122559	0.37128	1.13242	0.884654	1.44959
		Weighted mode	15	0.107169	0.121126	0.39122	-0.130237	0.344575	1.11312	0.877887	1.41139
	GCST90200596	MR Egger	15	-0.387876	0.304848	0.225533	-0.985378	0.209626	0.678496	0.373298	1.23322	0.684483	0.413699
		Weighted median	15	-0.145725	0.0755888	0.0538715	-0.293879	0.0024288	0.864395	0.745367	1.00243
		Inverse variance weighted	15	-0.134782	0.0556721	0.0154782	-0.243899	-0.0256645	0.873907	0.783567	0.974662	0.699467
		Simple mode	15	-0.157475	0.1328	0.255436	-0.417763	0.102813	0.854298	0.658518	1.10828
		Weighted mode	15	-0.157475	0.129893	0.245444	-0.412065	0.0971155	0.854298	0.662281	1.10199
	GCST90200612	MR Egger	15	-0.27339	0.369401	0.4724	-0.997417	0.450636	0.760796	0.368831	1.56931	0.20586	0.705537
		Weighted median	15	-0.11346	0.0863864	0.189047	-0.282778	0.055857	0.89274	0.753687	1.05745
		Inverse variance weighted	15	-0.133133	0.0658583	0.0432271	-0.262215	-0.00405089	0.875349	0.769345	0.995957	0.253424
		Simple mode	15	-0.132793	0.159039	0.417753	-0.444509	0.178922	0.875646	0.641139	1.19593
		Weighted mode	15	-0.129601	0.16507	0.445461	-0.453138	0.193936	0.878446	0.63563	1.21402
	GCST90200630	MR Egger	15	-0.094956	0.289379	0.748033	-0.662139	0.472227	0.909413	0.515747	1.60356	0.618142	0.929125
		Weighted median	15	-0.0842877	0.0707566	0.233561	-0.222971	0.0543951	0.919167	0.800138	1.0559
		Inverse variance weighted	15	-0.120754	0.053047	0.0228248	-0.224726	-0.0167817	0.886252	0.798735	0.983358	0.692247
		Simple mode	15	0.0334194	0.141177	0.816303	-0.243288	0.310127	1.03398	0.784046	1.3636
		Weighted mode	15	0.0249808	0.130189	0.850591	-0.23019	0.280152	1.0253	0.794382	1.32333
	GCST90200641	MR Egger	15	-0.00882302	0.273932	0.974795	-0.545729	0.528083	0.991216	0.579419	1.69568	0.576423	0.585787
		Weighted median	15	0.133321	0.068899	0.0529886	-0.00172154	0.268363	1.14262	0.99828	1.30782
		Inverse variance weighted	15	0.141658	0.0502352	0.00480397	0.0431969	0.240119	1.15218	1.04414	1.2714	0.62851
		Simple mode	15	0.28335	0.141821	0.0655342	0.00537991	0.561319	1.32757	1.00539	1.75298
		Weighted mode	15	0.285531	0.131402	0.0474414	0.0279829	0.543079	1.33047	1.02838	1.7213
	GCST90200649	MR Egger	15	-0.345432	0.260221	0.207199	-0.855465	0.164602	0.707915	0.425085	1.17892	0.612887	0.365164
		Weighted median	15	-0.0750915	0.0645445	0.244664	-0.201599	0.0514157	0.927659	0.817423	1.05276
		Inverse variance weighted	15	-0.105394	0.0477426	0.0272756	-0.19897	-0.0118187	0.89997	0.819575	0.988251	0.61788
		Simple mode	15	-0.0127543	0.108168	0.907813	-0.224764	0.199255	0.987327	0.798705	1.22049
		Weighted mode	15	-0.0176095	0.103213	0.866969	-0.219908	0.184689	0.982545	0.802593	1.20284
	GCST90200657	MR Egger	15	-0.0566915	0.31186	0.858555	-0.667937	0.554554	0.944886	0.512765	1.74116	0.223263	0.86746
		Weighted median	15	-0.177539	0.0722326	0.0139759	-0.319115	-0.0359633	0.837328	0.726792	0.964676
		Inverse variance weighted	15	-0.108877	0.0551106	0.0481984	-0.216894	-0.000860541	0.89684	0.805015	0.99914	0.281799
		Simple mode	15	-0.222009	0.117171	0.078968	-0.451663	0.00764557	0.800908	0.636569	1.00767
		Weighted mode	15	-0.213792	0.114702	0.0834431	-0.438608	0.0110235	0.807516	0.644934	1.01108
	GCST90200674	MR Egger	15	-0.382234	0.262871	0.169641	-0.897462	0.132994	0.682335	0.407603	1.14224	0.898459	0.300433
		Weighted median	15	-0.123059	0.0649408	0.0581012	-0.250343	0.00422545	0.884212	0.778534	1.00423
		Inverse variance weighted	15	-0.103548	0.0482178	0.031754	-0.198055	-0.00904056	0.901633	0.820325	0.991	0.876781
		Simple mode	15	-0.168657	0.110282	0.148459	-0.384809	0.0474947	0.844798	0.68058	1.04864
		Weighted mode	15	-0.168657	0.100874	0.116723	-0.36637	0.0290556	0.844798	0.693246	1.02948
	GCST90200705	MR Egger	15	0.118384	0.269926	0.668168	-0.410672	0.647439	1.12568	0.663205	1.91064	0.671146	0.423319
		Weighted median	15	-0.06707	0.0656356	0.30685	-0.195716	0.0615758	0.93513	0.822246	1.06351
		Inverse variance weighted	15	-0.100983	0.0494882	0.0412954	-0.19798	-0.00398635	0.903948	0.820386	0.996022	0.689146
		Simple mode	15	-0.0397	0.112002	0.728279	-0.259225	0.179825	0.961078	0.77165	1.19701
		Weighted mode	15	-0.0315144	0.11446	0.787083	-0.255855	0.192827	0.968977	0.774254	1.21267
GCST90027834	GCST90199621	MR Egger	8	-0.220427	0.106295	0.0834549	-0.428765	-0.0120896	0.802176	0.651313	0.987983	0.733192	0.239504
		Weighted median	8	-0.0908831	0.0406533	0.0253804	-0.170564	-0.0112025	0.913124	0.843189	0.98886
		Inverse variance weighted	8	-0.0876126	0.0308326	0.00448943	-0.148045	-0.0271806	0.916116	0.862393	0.973185	0.625173
		Simple mode	8	-0.102708	0.0691061	0.180805	-0.238156	0.0327398	0.90239	0.78808	1.03328
		Weighted mode	8	-0.105375	0.0656831	0.152683	-0.234114	0.0233636	0.899987	0.791271	1.02364
	GCST90199663	MR Egger	8	0.0802353	0.190112	0.687699	-0.292385	0.452856	1.08354	0.746481	1.5728	0.0122977	0.880048
		Weighted median	8	0.0633431	0.0540752	0.241443	-0.0426444	0.169331	1.06539	0.958252	1.18451
		Inverse variance weighted	8	0.108888	0.0510696	0.0329946	0.00879155	0.208984	1.11504	1.00883	1.23243	0.0220761
		Simple mode	8	0.059597	0.088529	0.522422	-0.11392	0.233114	1.06141	0.89233	1.26253
		Weighted mode	8	0.0560131	0.0813947	0.513499	-0.10352	0.215547	1.05761	0.901658	1.24054
	GCST90199738	MR Egger	8	0.172698	0.106645	0.156493	-0.0363256	0.381723	1.18851	0.964326	1.46481	0.836105	0.355006
		Weighted median	8	0.0884426	0.0393878	0.0247406	0.0112424	0.165643	1.09247	1.01131	1.18015
		Inverse variance weighted	8	0.0704287	0.0309303	0.0227856	0.00980527	0.131052	1.07297	1.00985	1.14003	0.804464
		Simple mode	8	0.0983317	0.0571029	0.12874	-0.01359	0.210253	1.10333	0.986502	1.23399
		Weighted mode	8	0.0983317	0.0592848	0.141153	-0.0178665	0.21453	1.10333	0.982292	1.23928
	GCST90199765	MR Egger	8	0.0442109	0.103877	0.685236	-0.159388	0.247809	1.0452	0.852666	1.28122	0.655337	0.763905
		Weighted median	8	0.0876656	0.0376982	0.0200475	0.0137771	0.161554	1.09162	1.01387	1.17534
		Inverse variance weighted	8	0.0754613	0.0301154	0.0122197	0.0164351	0.134488	1.07838	1.01657	1.14395	0.749797
		Simple mode	8	0.116294	0.0619826	0.102733	-0.00519234	0.23778	1.12333	0.994821	1.26843
		Weighted mode	8	0.113393	0.0584789	0.0936674	-0.00122574	0.228011	1.12007	0.998775	1.2561
	GCST90199801	MR Egger	8	-0.0371759	0.11135	0.749841	-0.255421	0.18107	0.963507	0.77459	1.1985	0.651192	0.336293
		Weighted median	8	0.0593964	0.0401656	0.139197	-0.0193282	0.138121	1.0612	0.980857	1.14811
		Inverse variance weighted	8	0.0742018	0.0322292	0.0213174	0.0110325	0.137371	1.07702	1.01109	1.14725	0.625784
		Simple mode	8	0.0552136	0.0666246	0.434602	-0.0753706	0.185798	1.05677	0.9274	1.20418
		Weighted mode	8	0.0545193	0.0621631	0.409555	-0.0673203	0.176359	1.05603	0.934896	1.19287
	GCST90199814	MR Egger	8	0.0380934	0.136823	0.790042	-0.23008	0.306267	1.03883	0.79447	1.35835	0.898172	0.34013
		Weighted median	8	-0.109801	0.0504858	0.0296389	-0.208753	-0.0108485	0.896013	0.811596	0.98921
		Inverse variance weighted	8	-0.0975835	0.039627	0.0137954	-0.175252	-0.0199145	0.907027	0.839245	0.980283	0.856384
		Simple mode	8	-0.112039	0.0798629	0.203414	-0.26857	0.0444925	0.89401	0.764472	1.0455
		Weighted mode	8	-0.112039	0.0752766	0.18026	-0.259581	0.0355034	0.89401	0.771375	1.03614
	GCST90199836	MR Egger	8	0.111581	0.107229	0.338169	-0.0985874	0.32175	1.11804	0.906117	1.37954	0.643082	0.645035
		Weighted median	8	0.0866325	0.0387556	0.0253939	0.0106716	0.162593	1.0905	1.01073	1.17656
		Inverse variance weighted	8	0.0618351	0.0310983	0.0467701	0.000882439	0.122788	1.06379	1.00088	1.13064	0.722699
		Simple mode	8	0.104163	0.0656369	0.156545	-0.0244857	0.232811	1.10978	0.975812	1.26214
		Weighted mode	8	0.104163	0.062317	0.138546	-0.0179788	0.226304	1.10978	0.982182	1.25396
	GCST90199858	MR Egger	8	0.0665559	0.106279	0.55422	-0.141751	0.274862	1.06882	0.867838	1.31635	0.481832	0.215868
		Weighted median	8	-0.0529245	0.0432719	0.221304	-0.137737	0.0318885	0.948452	0.871327	1.0324
		Inverse variance weighted	8	-0.0741117	0.0317635	0.019636	-0.136368	-0.0118552	0.928568	0.872521	0.988215	0.387456
		Simple mode	8	-0.0405825	0.0706198	0.583509	-0.178997	0.0978324	0.96023	0.836108	1.10278
		Weighted mode	8	-0.0383136	0.062683	0.560365	-0.161172	0.084545	0.962411	0.851145	1.08822
	GCST90199869	MR Egger	8	-0.0625767	0.107626	0.582122	-0.273525	0.148371	0.939341	0.760694	1.15994	0.422079	0.220562
		Weighted median	8	0.0586714	0.043778	0.180179	-0.0271335	0.144476	1.06043	0.973231	1.15543
		Inverse variance weighted	8	0.0782512	0.0330861	0.0180261	0.0134025	0.1431	1.08139	1.01349	1.15385	0.343087
		Simple mode	8	0.0579451	0.0754835	0.467792	-0.0900025	0.205893	1.05966	0.913929	1.22862
		Weighted mode	8	0.0543667	0.0733361	0.482614	-0.089372	0.198105	1.05587	0.914505	1.21909
	GCST90199921	MR Egger	8	0.125475	0.121557	0.341766	-0.112777	0.363727	1.13369	0.89335	1.43868	0.730888	0.73573
		Weighted median	8	0.0988808	0.0463447	0.0328761	0.00804512	0.189716	1.10393	1.00808	1.20891
		Inverse variance weighted	8	0.0843497	0.0353518	0.0170325	0.0150601	0.153639	1.08801	1.01517	1.16607	0.811068
		Simple mode	8	0.130515	0.0684411	0.0981936	-0.00362911	0.26466	1.13942	0.996377	1.30299
		Weighted mode	8	0.127924	0.0705592	0.112718	-0.0103719	0.26622	1.13647	0.989682	1.30502
	GCST90199934	MR Egger	8	0.0611423	0.106391	0.586383	-0.147383	0.269668	1.06305	0.862963	1.30953	0.718461	0.914104
		Weighted median	8	0.06289	0.0381732	0.099457	-0.0119294	0.137709	1.06491	0.988141	1.14764
		Inverse variance weighted	8	0.072596	0.0308492	0.0186099	0.0121316	0.13306	1.0753	1.01221	1.14232	0.81325
		Simple mode	8	0.0601304	0.0567357	0.324414	-0.0510716	0.171332	1.06198	0.950211	1.18689
		Weighted mode	8	0.0601304	0.0587059	0.339797	-0.0549331	0.175194	1.06198	0.946548	1.19148
	GCST90199957	MR Egger	8	0.174109	0.12887	0.225401	-0.0784757	0.426693	1.19018	0.924525	1.53218	0.824029	0.539259
		Weighted median	8	0.0592823	0.0471439	0.208582	-0.0331198	0.151684	1.06107	0.967423	1.16379
		Inverse variance weighted	8	0.0938222	0.0372848	0.0118572	0.020744	0.166901	1.09836	1.02096	1.18164	0.855799
		Simple mode	8	0.0440052	0.0751944	0.576771	-0.103376	0.191386	1.04499	0.901788	1.21093
		Weighted mode	8	0.0465406	0.0744831	0.551886	-0.0994462	0.192528	1.04764	0.905339	1.21231
	GCST90199975	MR Egger	8	0.141901	0.0872431	0.154969	-0.0290959	0.312897	1.15246	0.971323	1.36738	0.626908	0.311355
		Weighted median	8	0.0290364	0.0339477	0.39237	-0.0375011	0.0955739	1.02946	0.963193	1.10029
		Inverse variance weighted	8	0.0496149	0.0253103	0.0499648	6.72189e-06	0.0992232	1.05087	1.00001	1.10431	0.588291
		Simple mode	8	0.0291163	0.0487983	0.569516	-0.0665284	0.124761	1.02954	0.935636	1.13288
		Weighted mode	8	0.0291163	0.046201	0.54857	-0.0614377	0.11967	1.02954	0.940412	1.12713
	GCST90199985	MR Egger	8	0.108301	0.10315	0.334185	-0.0938731	0.310475	1.11438	0.910398	1.36407	0.444797	0.652865
		Weighted median	8	0.0546656	0.0395601	0.167021	-0.0228721	0.132203	1.05619	0.977387	1.14134
		Inverse variance weighted	8	0.0615991	0.0299193	0.0395093	0.00295731	0.120241	1.06354	1.00296	1.12777	0.535796
		Simple mode	8	0.0104574	0.0731058	0.890286	-0.13283	0.153745	1.01051	0.875614	1.16619
		Weighted mode	8	0.00756472	0.0680328	0.914585	-0.12578	0.140909	1.00759	0.881809	1.15132
	GCST90200046	MR Egger	8	-0.0473866	0.10316	0.662156	-0.249581	0.154808	0.953719	0.779127	1.16743	0.940863	0.748218
		Weighted median	8	-0.0787625	0.0375748	0.0360687	-0.152409	-0.00511588	0.924259	0.858637	0.994897
		Inverse variance weighted	8	-0.0805728	0.0299051	0.00705401	-0.139187	-0.0219588	0.922588	0.870065	0.978281	0.966826
		Simple mode	8	-0.11299	0.0567092	0.0865773	-0.22414	-0.00184047	0.893159	0.799203	0.998161
		Weighted mode	8	-0.111883	0.0536024	0.0752722	-0.216944	-0.00682227	0.894149	0.804975	0.993201
	GCST90200081	MR Egger	8	0.0305915	0.102414	0.775241	-0.17014	0.231323	1.03106	0.843547	1.26027	0.668232	0.397486
		Weighted median	8	-0.0564977	0.0407101	0.165196	-0.136289	0.0232941	0.945069	0.87259	1.02357
		Inverse variance weighted	8	-0.0586819	0.0297095	0.0482466	-0.116912	-0.000451273	0.943007	0.889663	0.999549	0.673134
		Simple mode	8	-0.0761031	0.0616007	0.256523	-0.196841	0.0446342	0.926721	0.821322	1.04565
		Weighted mode	8	-0.075261	0.0605294	0.253753	-0.193899	0.0433765	0.927501	0.823741	1.04433
	GCST90200116	MR Egger	8	0.1087	0.113726	0.376077	-0.114203	0.331604	1.11483	0.892077	1.3932	0.691758	0.705045
		Weighted median	8	0.0596279	0.0431298	0.166811	-0.0249065	0.144162	1.06144	0.975401	1.15507
		Inverse variance weighted	8	0.0654839	0.032996	0.0471886	0.000811803	0.130156	1.06768	1.00081	1.13901	0.77444
		Simple mode	8	0.0689716	0.0624823	0.30615	-0.0534937	0.191437	1.07141	0.947912	1.21099
		Weighted mode	8	0.0658437	0.0665311	0.355304	-0.0645572	0.196245	1.06806	0.937483	1.21682
	GCST90200133	MR Egger	8	-0.0921956	0.138762	0.531114	-0.364169	0.179777	0.911927	0.694774	1.19695	0.817756	0.925564
		Weighted median	8	-0.0898666	0.0523356	0.0859571	-0.192444	0.0127112	0.914053	0.82494	1.01279
		Inverse variance weighted	8	-0.0792552	0.0401439	0.04835	-0.157937	-0.00057323	0.923804	0.853903	0.999427	0.890671
		Simple mode	8	-0.100441	0.0800921	0.25007	-0.257422	0.0565389	0.904438	0.773042	1.05817
		Weighted mode	8	-0.0968222	0.0803342	0.267268	-0.254277	0.0606329	0.907717	0.775477	1.06251
	GCST90200146	MR Egger	8	0.0316633	0.153922	0.84382	-0.270024	0.33335	1.03217	0.763361	1.39564	0.127143	0.417897
		Weighted median	8	-0.0535148	0.0537916	0.319808	-0.158946	0.0519168	0.947892	0.853042	1.05329
		Inverse variance weighted	8	-0.0964276	0.0439332	0.0281731	-0.182537	-0.0103185	0.908076	0.833154	0.989735	0.130354
		Simple mode	8	-0.0402483	0.0899908	0.668207	-0.21663	0.136134	0.960551	0.805228	1.14584
		Weighted mode	8	-0.0231045	0.075085	0.767256	-0.170271	0.124062	0.97716	0.843436	1.13209
	GCST90200147	MR Egger	8	-0.193611	0.112984	0.13743	-0.415059	0.0278365	0.823978	0.660301	1.02823	0.315555	0.340272
		Weighted median	8	-0.088584	0.040325	0.0280384	-0.167621	-0.00954692	0.915226	0.845674	0.990499
		Inverse variance weighted	8	-0.0816251	0.0329396	0.0132112	-0.146187	-0.0170636	0.921617	0.863996	0.983081	0.305281
		Simple mode	8	-0.101643	0.0664291	0.169845	-0.231844	0.0285579	0.903352	0.79307	1.02897
		Weighted mode	8	-0.0968827	0.067599	0.194914	-0.229377	0.0356114	0.907662	0.795029	1.03625
	GCST90200166	MR Egger	8	0.11481	0.135151	0.428196	-0.150087	0.379706	1.12166	0.860633	1.46186	0.553073	0.952685
		Weighted median	8	0.131914	0.0553711	0.017202	0.0233866	0.240441	1.14101	1.02366	1.27181
		Inverse variance weighted	8	0.122807	0.039391	0.00182305	0.0456006	0.200013	1.13067	1.04666	1.22142	0.668275
		Simple mode	8	0.188983	0.0867066	0.0656826	0.019038	0.358928	1.20802	1.01922	1.43179
		Weighted mode	8	0.188983	0.0893763	0.0723103	0.0138054	0.36416	1.20802	1.0139	1.43931
	GCST90200306	MR Egger	8	0.25562	0.108173	0.0560487	0.043601	0.467639	1.29126	1.04457	1.59622	0.576921	0.124516
		Weighted median	8	0.0519446	0.0435369	0.232823	-0.0333877	0.137277	1.05332	0.967164	1.14715
		Inverse variance weighted	8	0.0708384	0.0334049	0.0339558	0.00536469	0.136312	1.07341	1.00538	1.14604	0.338713
		Simple mode	8	0.122491	0.0753585	0.148095	-0.0252115	0.270194	1.13031	0.975104	1.31022
		Weighted mode	8	0.00397347	0.0693468	0.955909	-0.131946	0.139893	1.00398	0.876388	1.15015
	GCST90200315	MR Egger	8	0.16875	0.108138	0.169659	-0.0431998	0.3807	1.18382	0.95772	1.46331	0.754368	0.35096
		Weighted median	8	0.0438628	0.0398804	0.271394	-0.0343028	0.122028	1.04484	0.966279	1.12979
		Inverse variance weighted	8	0.0640977	0.0313418	0.0408429	0.00266787	0.125528	1.0662	1.00267	1.13375	0.727441
		Simple mode	8	0.0297579	0.0641632	0.656879	-0.096002	0.155518	1.03021	0.908462	1.16826
		Weighted mode	8	0.0269681	0.0628923	0.680957	-0.0963008	0.150237	1.02734	0.908191	1.16211
	GCST90200324	MR Egger	8	0.189295	0.128618	0.1915	-0.062796	0.441387	1.2084	0.939135	1.55486	0.400799	0.39312
		Weighted median	8	0.0347272	0.0499565	0.486961	-0.0631874	0.132642	1.03534	0.938768	1.14184
		Inverse variance weighted	8	0.0760584	0.0368549	0.0390436	0.00382284	0.148294	1.07903	1.00383	1.15985	0.420782
		Simple mode	8	0.0134602	0.0843018	0.877653	-0.151771	0.178692	1.01355	0.859185	1.19565
		Weighted mode	8	0.0134602	0.0840958	0.877356	-0.151368	0.178288	1.01355	0.859532	1.19517
	GCST90200377	MR Egger	8	0.261491	0.109465	0.0541141	0.0469395	0.476042	1.29886	1.04806	1.60969	0.376925	0.142922
		Weighted median	8	0.121563	0.0426244	0.00434517	0.0380189	0.205107	1.12926	1.03875	1.22766
		Inverse variance weighted	8	0.0849387	0.0356626	0.0172314	0.0150401	0.154837	1.08865	1.01515	1.16747	0.220551
		Simple mode	8	0.135353	0.0639005	0.0719145	0.0101078	0.260598	1.14494	1.01016	1.29771
		Weighted mode	8	0.131831	0.0665038	0.0878815	0.00148395	0.262179	1.14092	1.00149	1.29976
	GCST90200446	MR Egger	8	0.0959934	0.107627	0.406784	-0.114955	0.306941	1.10075	0.891407	1.35926	0.731131	0.771181
		Weighted median	8	0.0726508	0.0396892	0.0671764	-0.00514006	0.150442	1.07535	0.994873	1.16235
		Inverse variance weighted	8	0.0646511	0.0312168	0.0383552	0.00346625	0.125836	1.06679	1.00347	1.1341	0.814844
		Simple mode	8	0.0826246	0.0624141	0.227157	-0.039707	0.204956	1.08613	0.961071	1.22747
		Weighted mode	8	0.0805458	0.0621618	0.236151	-0.0412912	0.202383	1.08388	0.95955	1.22432
	GCST90200453	MR Egger	8	0.0372163	0.107454	0.740904	-0.173393	0.247825	1.03792	0.840807	1.28124	0.930017	0.347175
		Weighted median	8	-0.0714943	0.0413141	0.0835397	-0.15247	0.00948128	0.931002	0.858585	1.00953
		Inverse variance weighted	8	-0.0676482	0.0311808	0.0300414	-0.128763	-0.00653377	0.934589	0.879183	0.993488	0.89191
		Simple mode	8	-0.100855	0.0598646	0.135912	-0.21819	0.0164792	0.904064	0.803973	1.01662
		Weighted mode	8	-0.100855	0.064641	0.16267	-0.227552	0.0258411	0.904064	0.796481	1.02618
	GCST90200474	MR Egger	8	-0.00871207	0.100514	0.93375	-0.20572	0.188296	0.991326	0.814061	1.20719	0.429724	0.591793
		Weighted median	8	-0.0483854	0.0381544	0.204746	-0.123168	0.0263973	0.952767	0.884115	1.02675
		Inverse variance weighted	8	-0.0631764	0.0291519	0.0302238	-0.120314	-0.00603868	0.938778	0.886642	0.99398	0.509452
		Simple mode	8	-0.0400912	0.0593267	0.52088	-0.156372	0.0761893	0.960702	0.855241	1.07917
		Weighted mode	8	-0.0374422	0.0621922	0.566129	-0.159339	0.0844545	0.96325	0.852707	1.08812
	GCST90200539	MR Egger	8	0.0582151	0.108261	0.610114	-0.153977	0.270407	1.05994	0.857292	1.3105	0.383143	0.260491
		Weighted median	8	-0.0797003	0.0409848	0.0518197	-0.160031	0.000629983	0.923393	0.852118	1.00063
		Inverse variance weighted	8	-0.0704865	0.0326116	0.030665	-0.134405	-0.00656774	0.93194	0.874236	0.993454	0.331962
		Simple mode	8	-0.0933153	0.066655	0.204248	-0.223959	0.0373285	0.910906	0.799348	1.03803
		Weighted mode	8	-0.0933153	0.0647388	0.192666	-0.220203	0.0335727	0.910906	0.802356	1.03414
	GCST90200559	MR Egger	8	0.0461391	0.111213	0.692663	-0.171839	0.264117	1.04722	0.842114	1.30228	0.358986	0.895276
		Weighted median	8	0.0593397	0.0421102	0.15879	-0.0231962	0.141876	1.06114	0.977071	1.15243
		Inverse variance weighted	8	0.0607541	0.030735	0.048075	0.00051343	0.120995	1.06264	1.00051	1.12862	0.468924
		Simple mode	8	0.0832583	0.0727111	0.289822	-0.0592555	0.225772	1.08682	0.942466	1.25329
		Weighted mode	8	0.0555797	0.0737607	0.475717	-0.0889912	0.200151	1.05715	0.914854	1.22159
	GCST90200569	MR Egger	8	0.0634457	0.1066	0.573472	-0.14549	0.272381	1.0655	0.864599	1.31309	0.937454	0.926154
		Weighted median	8	0.0746722	0.038275	0.0510644	-0.000346845	0.149691	1.07753	0.999653	1.16148
		Inverse variance weighted	8	0.0733052	0.030924	0.0177642	0.0126942	0.133916	1.07606	1.01278	1.1433	0.969815
		Simple mode	8	0.0696776	0.0559761	0.253271	-0.0400356	0.179391	1.07216	0.960755	1.19649
		Weighted mode	8	0.0691618	0.0566298	0.261506	-0.0418326	0.180156	1.07161	0.95903	1.1974
	GCST90200572	MR Egger	8	-0.10745	0.125253	0.423902	-0.352945	0.138045	0.898121	0.702616	1.14803	0.999005	0.957622
		Weighted median	8	-0.121321	0.0445563	0.00647163	-0.208652	-0.033991	0.885749	0.811678	0.96658
		Inverse variance weighted	8	-0.114092	0.0362202	0.00163292	-0.185084	-0.0431006	0.892176	0.831035	0.957815	0.999771
		Simple mode	8	-0.127622	0.0636834	0.0851145	-0.252442	-0.0028027	0.880186	0.776901	0.997201
		Weighted mode	8	-0.125911	0.065744	0.0970162	-0.254769	0.00294703	0.881693	0.775095	1.00295
	GCST90200588	MR Egger	8	0.273934	0.124302	0.0697394	0.0303008	0.517567	1.31513	1.03076	1.67794	0.479086	0.207307
		Weighted median	8	0.0745038	0.050174	0.137569	-0.0238374	0.172845	1.07735	0.976445	1.18868
		Inverse variance weighted	8	0.105768	0.037242	0.00451093	0.0327741	0.178763	1.11156	1.03332	1.19574	0.377115
		Simple mode	8	0.072134	0.0841723	0.419824	-0.0928437	0.237112	1.0748	0.911336	1.26758
		Weighted mode	8	0.0700539	0.0735256	0.372433	-0.0740563	0.214164	1.07257	0.928619	1.23883
	GCST90200639	MR Egger	8	0.00809382	0.12418	0.95015	-0.2353	0.251488	1.00813	0.790334	1.28594	0.838397	0.476054
		Weighted median	8	0.110599	0.0454112	0.0148707	0.0215936	0.199605	1.11695	1.02183	1.22092
		Inverse variance weighted	8	0.098432	0.0359323	0.00615557	0.0280048	0.168859	1.10344	1.0284	1.18395	0.852191
		Simple mode	8	0.114507	0.0678663	0.135415	-0.0185106	0.247525	1.12132	0.98166	1.28085
		Weighted mode	8	0.114507	0.0642168	0.117754	-0.0113576	0.240372	1.12132	0.988707	1.27172
	GCST90200642	MR Egger	8	0.128135	0.17123	0.482558	-0.207476	0.463745	1.13671	0.812633	1.59002	0.164533	0.877277
		Weighted median	8	0.142246	0.0566439	0.0120309	0.0312241	0.253268	1.15286	1.03172	1.28823
		Inverse variance weighted	8	0.101729	0.0460592	0.0271987	0.0114528	0.192005	1.10708	1.01152	1.21168	0.238325
		Simple mode	8	0.180694	0.0972155	0.105414	-0.00984861	0.371236	1.19805	0.9902	1.44953
		Weighted mode	8	0.179216	0.0999447	0.116041	-0.0166756	0.375108	1.19628	0.983463	1.45515
	GCST90200651	MR Egger	8	-0.0613201	0.107143	0.587892	-0.27132	0.14868	0.940522	0.762372	1.1603	0.747823	0.831426
		Weighted median	8	-0.109749	0.0369719	0.00299324	-0.182214	-0.0372836	0.896059	0.833423	0.963403
		Inverse variance weighted	8	-0.0841188	0.0310643	0.00677116	-0.145005	-0.0232328	0.919322	0.865018	0.977035	0.833056
		Simple mode	8	-0.124567	0.0643056	0.0939335	-0.250606	0.00147178	0.882879	0.778329	1.00147
		Weighted mode	8	-0.122561	0.0662699	0.106858	-0.25245	0.00732795	0.884652	0.776895	1.00735
	GCST90200655	MR Egger	8	-0.0939065	0.118675	0.458904	-0.32651	0.138697	0.910368	0.721437	1.14878	0.26871	0.808708
		Weighted median	8	-0.0581011	0.0422498	0.169075	-0.140911	0.0247084	0.943555	0.868567	1.02502
		Inverse variance weighted	8	-0.0651727	0.0320507	0.0420097	-0.127992	-0.00235328	0.936906	0.87986	0.997649	0.361336
		Simple mode	8	-0.139234	0.0801733	0.12602	-0.296374	0.0179054	0.870024	0.743509	1.01807
		Weighted mode	8	0.0138087	0.0738532	0.856984	-0.130943	0.158561	1.0139	0.877267	1.17182
	GCST90200674	MR Egger	8	0.0356304	0.102759	0.740626	-0.165778	0.237038	1.03627	0.847235	1.26749	0.553262	0.355348
		Weighted median	8	-0.0903051	0.0392837	0.0215168	-0.167301	-0.013309	0.913652	0.845945	0.986779
		Inverse variance weighted	8	-0.0628414	0.0297907	0.0349072	-0.121231	-0.00445171	0.939092	0.885829	0.995558	0.548046
		Simple mode	8	-0.111133	0.0591758	0.102464	-0.227118	0.00485122	0.894819	0.796827	1.00486
		Weighted mode	8	-0.109597	0.0577828	0.0996869	-0.222851	0.003657	0.896195	0.800234	1.00366

## Sheet: Table S4
Table S4. The results of MR analysis and sensitivity analysis between significantly plasma metabolites on bladder cancer
exposure	method	nsnp	b	se	pval	lo_ci	up_ci	or	or_lci95	or_uci95	P for heterogeneity (Cochran's Q statistic)	P for pleiotropy (egger intercept)
GCST90200064	MR Egger	22	-0.0644967	0.175598	0.717255	-0.408669	0.279676	0.937539	0.664534	1.3227	0.929146	0.456754
	Weighted median	22	-0.0660876	0.118434	0.576835	-0.298218	0.166042	0.936049	0.74214	1.18062
	Inverse variance weighted	22	-0.181166	0.084861	0.0327727	-0.347494	-0.0148385	0.834297	0.706457	0.985271	0.934736
	Simple mode	22	-0.306814	0.192977	0.126801	-0.68505	0.0714218	0.735788	0.504065	1.07403
	Weighted mode	22	-0.00827798	0.1596	0.959125	-0.321095	0.304539	0.991756	0.725355	1.356
GCST90199679	MR Egger	20	-0.57444	0.31606	0.0858261	-1.19392	0.0450383	0.56302	0.303032	1.04607	0.682006	0.29811
	Weighted median	20	-0.168045	0.135887	0.216218	-0.434384	0.0982945	0.845316	0.647664	1.10329
	Inverse variance weighted	20	-0.252631	0.0984378	0.0102758	-0.44557	-0.0596934	0.776754	0.640459	0.942053	0.666953
	Simple mode	20	-0.125767	0.223035	0.579427	-0.562916	0.311382	0.881821	0.569546	1.36531
	Weighted mode	20	-0.116922	0.200462	0.566577	-0.509828	0.275984	0.889655	0.600599	1.31783
GCST90199836	MR Egger	21	0.200194	0.216169	0.366009	-0.223497	0.623885	1.22164	0.799717	1.86616	0.959904	0.886373
	Weighted median	21	0.156547	0.132249	0.23652	-0.102661	0.415755	1.16947	0.902433	1.51551
	Inverse variance weighted	21	0.227818	0.101726	0.0251215	0.0284353	0.4272	1.25586	1.02884	1.53296	0.972911
	Simple mode	21	0.101519	0.201852	0.620503	-0.294111	0.497149	1.10685	0.745194	1.64403
	Weighted mode	21	0.116805	0.194358	0.554604	-0.264136	0.497746	1.1239	0.767869	1.64501
GCST90200324	MR Egger	27	-0.11084	0.0982271	0.26986	-0.303366	0.0816847	0.895082	0.738329	1.08511	0.21453	0.85985
	Weighted median	27	-0.098594	0.0896826	0.271608	-0.274372	0.0771838	0.90611	0.760049	1.08024
	Inverse variance weighted	27	-0.124395	0.0610818	0.0416967	-0.244116	-0.0046749	0.883031	0.783397	0.995336	0.255239
	Simple mode	27	0.0519323	0.198994	0.796169	-0.338097	0.441961	1.0533	0.713126	1.55576
	Weighted mode	27	-0.0932562	0.0838103	0.276017	-0.257524	0.071012	0.91096	0.772963	1.07359
GCST90200572	MR Egger	15	-0.345601	0.218329	0.13745	-0.773525	0.0823228	0.707795	0.461384	1.08581	0.0120852	0.813587
	Weighted median	15	-0.195767	0.149926	0.191635	-0.489622	0.0980879	0.822204	0.612858	1.10306
	Inverse variance weighted	15	-0.303497	0.126122	0.0161116	-0.550697	-0.0562981	0.738232	0.576548	0.945257	0.0180636
	Simple mode	15	-0.721309	0.266897	0.0171699	-1.24443	-0.19819	0.486116	0.288106	0.820214
	Weighted mode	15	-0.183993	0.182856	0.331385	-0.542391	0.174404	0.831941	0.581357	1.19054
